# Supplementary material for: A survey of gyrodactylid parasites on the fins of Homatula variegata in central China
Source: PLoS One. 2020 Mar 18;15(3):e0230320. doi: 10.1371/journal.pone.0230320 (PMC7080252; doi:10.1371/journal.pone.0230320)
Supplement: S1 Data — (XLSX) [file pone.0230320.s001.xlsx]

## Sheet: Sheet1
Table S1 Data of the gyrodactylids infecting Homatula variegata in March to September 2016
Host	Homatula variegata
Parasite		Gyrodactylus sp.							Paragyrodactylus variegatus
Month	No.	Length	Caudal	Anal	Dorsal	Pelvic	pectoral	Total	Caudal	Anal	Dorsal	Pelvic	pectoral	Total
		cm	fin	fin	fin	fin	fins		fin	fin	fin	fin	fins
March	1	3.6	1	1	3	1	0	6	0	1	0	0	0	1
	2	3.7	2	3	3	3	0	11	0	0	0	0	0	0
	3	4.3	4	5	1	3	1	14	1	1	0	0	2	4
	4	4.1	4	2	3	1	1	11	0	0	1	0	0	1
	5	5.7	7	2	2	3	8	22	1	2	0	2	0	5
	6	4.2	16	4	9	18	3	50	4	1	2	1	0	8
	7	6.3	3	9	4	15	20	51	4	0	7	7	3	21
	8	3.9	3	2	2	5	0	12	0	0	0	1	1	2
	9	3.7	4	6	3	5	1	19	0	0	0	0	1	1
	10	4.6	6	3	4	2	2	17	1	0	4	5	0	10
	11	4.3	5	4	3	4	2	18	1	2	0	0	0	3
	12	3.6	4	0	5	2	2	13	0	0	0	0	0	0
	13	6.6	9	11	8	11	8	47	1	0	1	0	0	2
	14	6	2	6	3	7	2	20	0	1	2	1	1	5
	15	4.5	1	5	14	6	5	31	4	0	4	1	0	9
	16	4	2	5	8	12	2	29	0	0	2	0	3	5
	17	3.9	0	2	5	2	2	11	0	0	0	0	0	0
	18	6.2	1	1	4	5	4	15	2	0	1	0	1	4
	19	4.6	3	7	14	11	4	39	2	0	1	2	0	5
	20	4.4	3	9	7	6	3	28	1	0	2	4	0	7
	21	4	0	1	3	2	5	11	1	0	0	0	0	1
	22	4.7	4	1	1	9	3	18	2	0	0	2	1	5
	23	4.5	5	5	1	3	5	19	0	0	0	0	0	0
	24	4.7	2	7	5	7	11	32	0	1	0	0	2	3
	25	6.7	11	7	4	3	3	28	4	2	2	0	1	9
	26	4.1	0	1	2	3	1	7	0	0	0	0	0	0
	27	6.8	6	7	8	4	9	34	2	0	4	4	1	11
	28	6	9	8	8	7	12	44	4	0	2	5	4	15
	29	3.9	3	5	4	3	1	16	0	0	1	2	1	4
	30	6.5	0	0	0	0	2	2	1	0	0	1	0	2
	31	4.2	3	2	4	6	2	17	0	0	1	1	0	2
	32	4.6	1	5	6	8	6	26	4	0	2	1	0	7
	33	3.6	6	6	9	3	4	28	0	0	0	0	0	0
	34	6.1	7	9	16	9	23	64	4	4	2	3	2	15
	35	4.2	3	6	6	9	2	26	1	0	0	0	1	2
	36	8.5	7	13	22	24	13	79	1	6	0	7	1	15
	37	7	4	9	12	13	12	50	3	3	5	9	5	25
	38	7.1	0	11	7	8	13	39	0	0	2	5	1	8
	39	7	2	11	4	9	5	31	4	1	0	3	3	11
	40	11.2	1	7	7	18	12	45	3	0	0	3	3	9
	41	11.8	0	0	1	5	3	9	2	0	0	5	2	9
	42	13.6	0	3	7	11	18	39	12	3	9	3	9	36
	43	12	5	18	36	56	57	172	3	3	3	5	2	16
	Average	5.69767	3.698	5.326	6.465	7.953	6.791	30.233	1.698	0.721	1.3951	1.93	1.186	6.93
April	1	3.8	1	2	7	3	4	17	0	0	0	0	0	0
	2	5.6	4	5	3	8	9	29	0	0	0	1	2	3
	3	6.5	4	0	8	6	12	30	0	0	0	1	1	2
	4	4	6	6	6	9	8	35	0	0	0	1	0	1
	5	6.8	3	7	8	13	15	46	0	1	0	1	1	3
	6	4.6	0	0	2	1	4	7	0	0	0	0	0	0
	7	4.8	1	4	7	5	10	27	0	0	0	0	0	0
	8	4.9	0	2	2	4	3	11	0	0	0	0	2	2
	9	4.4	0	0	5	0	0	5	0	0	0	1	0	1
	10	6.9	0	0	1	1	0	2	0	0	0	0	0	0
	11	6.9	6	3	15	13	7	44	0	0	9	1	1	11
	12	5	1	2	2	10	0	15	0	0	0	0	0	0
	13	7.5	1	2	6	7	5	21	0	1	1	0	2	4
	14	8.2	0	0	0	3	7	10	0	0	0	1	1	2
	15	7.8	0	3	5	9	7	24	0	0	0	0	0	0
	16	8.7	1	3	10	8	8	30	0	2	1	3	1	7
	17	7.1	2	3	15	8	22	50	0	1	0	1	0	2
	18	9.2	2	3	3	6	6	20	1	0	0	0	1	2
	19	9.3	0	0	1	3	3	7	0	0	1	0	0	1
	20	9.4	2	2	7	11	7	29	2	0	0	0	0	2
	21	7	7	10	12	12	9	50	0	0	0	1	0	1
	22	7	2	2	3	2	4	13	0	0	0	1	0	1
	23	8.3	7	11	13	18	18	67	3	1	0	0	1	5
	24	9.7	0	0	8	10	10	28	0	0	1	0	0	1
	25	7.1	3	3	6	6	6	24	0	1	0	0	0	1
	26	8.8	4	14	21	24	37	100	1	2	0	1	2	6
	27	10.1	4	15	21	16	35	91	0	5	0	2	0	7
	28	10.7	1	3	17	3	7	31	0	0	1	0	0	1
	29	12	0	1	0	3	5	9	0	0	0	1	0	1
	30	10.5	3	8	14	6	0	31	0	2	1	1	4	8
	31	13.8	0	3	6	8	10	27	0	1	0	0	3	4
	32	13.7	0	0	2	5	7	14	0	0	0	0	2	2
	33	10.2	1	0	10	8	12	31	0	1	0	0	0	1
	34	10.2	0	2	2	7	5	16	0	1	0	1	2	4
	35	10.2	0	10	21	19	34	84	0	0	0	2	0	2
	36	13.5	0	2	5	9	10	26	0	1	0	0	0	1
	37	10.2	0	2	2	0	6	10	0	0	0	0	1	1
	38	11.5	0	16	30	30	31	107	1	0	2	12	1	16
	39	10.1	0	8	10	11	22	51	1	1	0	3	1	6
	40	11.2	1	1	1	0	0	3	0	0	1	0	1	2
	Average	8.43	1.675	3.95	7.925	8.125	10.125	31.8	0.225	0.525	0.45	0.9	0.75	2.85
May	1	6.8	2	1	1	0	0	4	0	0	0	0	0	0
	2	6.9	1	1	0	1	0	3	1	0	0	4	0	5
	3	5.3	0	0	3	8	0	11	0	1	0	2	1	4
	4	6.8	0	0	0	1	0	1	0	0	0	0	1	1
	5	6.7	0	0	0	0	1	1	0	0	0	0	1	1
	6	6.9	7	2	2	1	1	13	6	2	3	2	0	13
	7	4.7	3	1	4	5	1	14	1	1	0	2	2	6
	8	5.1	0	0	0	1	1	2	0	0	0	1	2	3
	9	6.8	0	0	0	0	0	0	0	1	0	1	1	3
	10	4.4	0	2	2	2	3	9	0	0	0	1	2	3
	11	4.3	1	0	7	3	5	16	0	0	0	0	0	0
	12	6.9	0	1	0	0	0	1	0	1	0	1	0	2
	13	4.1	1	1	1	0	0	3	0	2	0	0	0	2
	14	4.2	0	0	0	0	2	2	0	0	0	0	0	0
	15	6.9	0	1	0	0	0	1	1	1	0	0	0	2
	16	5.3	0	0	0	0	0	0	0	0	0	0	0	0
	17	4.8	1	0	2	0	0	3	1	0	1	1	0	3
	18	5	0	0	0	1	1	2	0	0	0	0	2	2
	19	6	0	1	0	0	0	1	0	0	0	0	0	0
	20	4.3	3	8	3	4	0	18	0	0	0	0	0	0
	21	7.2	0	1	0	0	4	5	4	2	0	0	4	10
	22	8.8	1	0	0	0	0	1	0	0	0	2	0	2
	23	8.9	0	0	0	0	2	2	2	0	0	2	1	5
	24	9.5	0	2	2	0	0	4	0	0	1	2	0	3
	25	7.1	0	0	0	0	0	0	0	0	0	0	0	0
	26	7	0	0	0	0	1	1	0	1	0	0	2	3
	27	7.4	0	0	4	0	4	8	0	0	1	3	3	7
	28	8.5	1	2	3	1	1	8	2	0	0	2	0	4
	29	9.2	0	1	1	1	0	3	0	0	0	2	0	2
	30	8.1	0	0	1	0	2	3	1	0	1	0	1	3
	31	7.7	1	2	2	1	0	6	0	0	0	0	0	0
	32	7	1	1	0	1	0	3	4	0	0	2	0	6
	33	9.3	0	0	0	0	2	2	0	0	0	0	1	1
	34	7	0	0	0	0	0	0	0	0	1	0	0	1
	35	8.5	0	0	0	0	0	0	0	0	0	0	0	0
	36	7.4	0	1	0	1	0	2	0	0	0	0	0	0
	37	8	0	0	0	0	0	0	1	0	1	0	2	4
	38	7.6	7	0	3	2	2	14	3	0	0	0	0	3
	39	11.3	0	0	0	1	1	2	0	0	0	0	0	0
	40	11.7	2	0	0	0	0	2	0	0	0	1	0	1
	41	10	2	0	0	0	1	3	4	0	0	0	0	4
	42	11	0	0	1	0	0	1	0	0	0	0	0	0
	Average	7.15238	0.81	0.691	1	0.833	0.833	4.167	0.738	0.286	0.214	0.738	0.619	2.595
June	1	6.5	2	1	1	2	2	8	1	1	0	1	3	6
	2	7	6	2	0	2	0	10	3	1	0	0	6	10
	3	6.5	5	3	4	4	5	21	2	0	0	2	9	13
	4	6.3	0	2	5	4	3	14	3	1	1	3	2	10
	5	7	1	2	4	1	3	11	2	0	0	1	11	14
	6	5	0	0	0	5	2	7	0	0	0	1	1	2
	7	7	1	3	1	6	2	13	0	0	0	2	3	5
	8	4.9	0	0	0	1	0	1	1	0	0	0	1	2
	9	4.5	3	0	2	14	4	23	4	0	2	2	1	9
	10	6.6	4	3	1	3	8	19	0	0	0	2	8	10
	11	4.5	1	0	1	2	3	7	2	0	0	3	1	6
	12	6.9	1	3	3	3	4	14	2	1	1	1	5	10
	13	5.2	0	1	1	2	1	5	0	0	0	0	1	1
	14	6.9	4	1	1	3	11	20	1	0	0	1	2	4
	15	5.2	5	1	5	9	8	28	1	1	0	4	2	8
	16	4.5	3	0	2	5	11	21	2	0	0	1	5	8
	17	4.7	1	2	4	6	9	22	2	1	0	4	4	11
	18	9.5	4	0	0	0	3	7	0	0	0	1	2	3
	19	8.8	1	0	0	0	3	4	5	0	0	0	1	6
	20	8.1	1	3	0	2	3	9	1	0	0	1	0	2
	21	8.4	2	2	0	2	1	7	1	2	0	1	3	7
	22	9.3	0	0	1	1	2	4	0	0	2	2	3	7
	23	8.1	2	0	0	3	2	7	2	0	1	2	2	7
	24	9.8	4	0	2	1	4	11	1	0	1	2	1	5
	25	7.7	3	1	1	3	3	11	2	0	0	2	1	5
	26	7.2	0	0	0	1	6	7	2	0	0	4	5	11
	27	9	0	1	1	0	0	2	0	1	1	0	0	2
	28	9.4	1	1	0	1	1	4	1	2	0	2	1	6
	29	7.7	1	1	1	1	3	7	0	3	0	2	2	7
	30	9.5	2	0	0	1	2	5	3	0	1	0	0	4
	31	8.8	0	0	1	2	6	9	0	0	0	1	3	4
	32	8.6	3	0	4	5	5	17	1	0	1	6	4	12
	33	10	1	1	1	2	3	8	1	0	0	1	0	2
	34	8.8	8	1	2	0	13	24	4	1	0	1	3	9
	35	8.5	1	4	2	3	4	14	4	5	0	3	9	21
	36	10	4	3	3	5	3	18	3	1	0	5	5	14
	37	11	0	0	0	6	2	8	1	0	0	6	2	9
	38	10.3	0	1	0	0	4	5	1	0	1	3	0	5
	39	11.1	2	0	0	1	2	5	0	0	0	0	1	1
	40	11.6	0	1	0	1	1	3	1	1	0	0	0	2
	41	13.5	2	0	0	1	2	5	1	0	0	0	1	2
	42	10.2	2	0	3	2	2	9	0	1	0	1	0	2
	43	11.5	0	0	1	1	3	5	1	0	0	1	5	7
	44	12	1	0	3	0	2	6	0	0	0	0	1	1
	45	13	0	0	0	1	1	2	0	0	1	0	5	6
	46	14.6	2	1	4	2	2	11	2	0	0	0	0	2
	Average	8.37391	1.826	0.978	1.413	2.609	3.565	10.391	1.391	0.5	0.283	1.63	2.717	6.522
July	1	6.5	1	1	1	0	0	3	1	0	0	0	0	1
	2	4.5	0	0	1	1	0	2	3	1	1	0	0	5
	3	6.5	3	0	4	2	3	12	1	0	0	2	1	4
	4	6.9	1	0	1	0	2	4	1	0	2	1	0	4
	5	6.8	1	3	5	3	5	17	1	0	1	1	5	8
	6	6.2	0	0	2	1	1	4	0	0	0	0	2	2
	7	6.3	2	3	3	2	5	15	0	0	2	0	0	2
	8	6.2	0	1	1	0	1	3	0	0	2	1	1	4
	9	5.5	0	1	0	0	0	1	1	0	0	2	5	8
	10	8.1	2	2	0	0	1	5	0	0	0	0	2	2
	11	8.9	0	1	0	3	0	4	0	0	0	0	2	2
	12	8.2	1	1	0	1	0	3	0	0	0	0	0	0
	13	9.2	1	2	0	2	4	9	1	1	0	0	0	2
	14	8.3	2	0	0	0	2	4	1	0	0	0	0	1
	15	9.5	4	3	5	1	1	14	0	0	0	0	2	2
	16	9.9	1	1	2	2	3	9	0	2	0	2	0	4
	17	8.5	4	0	0	0	2	6	0	0	0	0	2	2
	18	9	0	0	0	0	0	0	0	0	0	0	0	0
	19	8.1	4	0	1	3	3	11	1	0	0	0	1	2
	20	8.5	3	1	4	5	6	19	0	0	0	0	1	1
	21	8.7	0	2	0	1	2	5	1	1	0	2	0	4
	22	8.4	0	0	0	0	0	0	1	0	0	0	0	1
	23	9.2	3	0	0	2	0	5	0	0	0	0	0	0
	24	8.2	0	0	0	1	0	1	0	0	0	0	3	3
	25	9.7	1	2	1	0	1	5	0	0	0	0	0	0
	26	9.3	0	0	1	0	0	1	0	0	0	1	1	2
	27	9.1	4	0	0	1	0	5	0	1	0	0	1	2
	28	8.3	1	1	1	0	1	4	0	0	0	0	4	4
	29	9.3	0	0	1	5	6	12	1	0	0	0		1
	30	8.3	0	0	1	0	0	1	0	0	0	0	0	0
	31	9.8	3	2	1	2	5	13	1	3	0	0	0	4
	32	9.5	0	0	0	1	0	1	0	1	1	1	0	3
	33	8.3	0	1	1	0	1	3	1	0	0	0	0	1
	34	8.8	0	0	0	0	0	0	0	0	0	2	1	3
	35	9	0	0	0	1	0	1	0	1	1	2	1	5
	36	8.3	0	2	3	1	1	7	0	0	1	1	1	3
	37	8.5	1	0	0	0	1	2	0	0	0	0	0	0
	38	9.1	0	1	0	2	1	4	0	0	0	1	1	2
	39	9	1	1	0	2	1	5	0	1	0	0	1	2
	40	9.1	2	1	2	1	4	10	3	0	0	1	5	9
	41	8.6	0	1	1	0	0	2	0	0	0	0	0	0
	42	8	0	0	0	0	1	1	1	0	0	0	0	1
	43	7.5	0	1	2	1	0	4	1	0	0	1	3	5
	44	7.1	1	0	0	1	2	4	0	0	1	1	0	2
	45	7.2	0	1	0	3	1	5	1	0	1	0	1	3
	46	7.3	1	0	0	0	0	1	0	0	0	0	1	1
	47	7.8	0	1	0	0	2	3	2	0	0	1	8	11
	48	7.4	1	1	0	0	2	4	0	0	0	0	0	0
	49	7.2	1	2	0	0	1	4	1	0	0	0	3	4
	50	7.8	0	0	0	0	1	1	2	1	0	0	0	3
	51	7.3	0	0	1	0	1	2	1	0	0	0	2	3
	52	7.2	0	0	0	0	4	4	3	1	0	0	0	4
	53	7.2	1	0	0	0	0	1	1	0	0	0	0	1
	54	7.2	0	0	2	0	2	4	1	0	0	0	4	5
	55	7.2	0	0	0	0	0	0	0	1	2	0	1	4
	56	7.8	0	0	1	0	1	2	0	0	0	0	1	1
	57	7.5	0	0	2	0	2	4	1	0	0	2	0	3
	58	10.2	0	0	1	1	1	3	0	1	0	1	1	3
	59	12	3	0	0	3	0	6	0	0	0	0	2	2
	60	10.2	1	0	2	0	0	3	0	0	0	0	0	0
	61	11	4	2	2	1	1	10	4	0	0	3	1	8
	62	10.2	0	2	0	0	1	3	0	0	1	0	0	1
	63	10.5	0	1	1	0	0	2	0	0	0	2	0	2
	64	10.9	0	1	0	2	0	3	2	0	0	0	0	2
	65	10.1	2	0	0	1	1	4	3	0	0	1	3	7
	66	10.8	0	1	1	1	0	3	0	0	0	0	0	0
	67	10.1	0	2	2	0	2	6	2	0	0	0	1	3
	68	10.4	0	0	0	2	1	3	0	0	0	0	1	1
	69	10.3	2	0	1	2	2	7	0	0	0	0	0	0
	70	11.3	1	0	0	0	4	5	0	2	0	1	0	3
	71	11.1	0	1	1	1	1	4	1	1	1	2	0	5
	72	11.5	2	3	0	1	0	6	1	1	1	2	0	5
	73	11	0	0	0	3	1	4	1	0	0	0	1	2
	74	10.1	2	2	1	2	1	8	0	0	0	2	2	4
	75	10.1	2	0	1	0	3	6	1	0	0	0	5	6
	76	11.2	0	0	0	0	0	0	0	0	0	0	0	0
	77	14	0	0	2	0	1	3	0	0	0	0	0	0
	78	12.4	0	0	1	1	1	3	0	0	0	0	0	0
	79	12.8	0	0	1	1	1	3	0	0	1	0	3	4
	80	13.5	0	0	0	0	0	0	0	1	0	0	0	1
	81	13.6	0	1	3	0	5	9	1	0	0	1	0	2
	82	13.2	0	0	1	0	1	2	0	0	1	1	1	3
	83	12.3	0	2	1	2	2	7	0	1	0	1	2	4
	84	12	0	0	1	0	0	1	0	0	0	0	0	0
	85	10	1	0	2	2	2	7	0	0	0	0	0	0
	Average	9.10118	0.835	0.682	0.894	0.906	1.353	4.671	0.588	0.259	0.235	0.494	1.071	2.635
August	1	3.5	0	0	0	0	0	0	0	0	0	0	0	0
	2	6.7	0	1	0	0	0	1	0	0	0	0	0	0
	3	6.8	6	5	0	4	3	18	1	0	0	0	3	4
	4	3.1	1	0	0	0	1	2	0	0	0	0	1	1
	5	6.9	0	0	0	0	1	1	1	0	1	1	4	7
	6	6.5	0	1	0	0	3	4	1	0	0	2	0	3
	7	6.8	0	0	0	0	0	0	0	0	0	1	0	1
	8	6.1	1	0	1	0	0	2	0	0	0	3	5	8
	9	4.1	0	0	0	0	0	0	0	0	0	0	2	2
	10	5.7	0	0	0	2	0	2	3	1	0	1	6	11
	11	4.9	0	0	0	0	0	0	0	0	0	0	0	0
	12	6.2	0	0	4	3	2	9	0	0	1	0	1	2
	13	5.9	0	0	0	1	0	1	0	0	0	2	1	3
	14	6.6	1	0	0	0	1	2	1	0	0	1	0	2
	15	9.7	0	0	0	0	1	1	0	0	0	0	2	2
	16	8.3	0	0	0	1	0	1	0	0	0	1	0	1
	17	8.5	0	0	1	0	0	1	0	0	0	1	1	2
	18	8.8	0	1	1	0	0	2	0	0	0	0	0	0
	19	9.1	0	0	0	0	0	0	0	0	0	0	3	3
	20	8.3	0	0	0	1	1	2	0	0	0	0	1	1
	21	9	2	0	1	0	0	3	2	0	0	0	0	2
	22	9.3	0	0	0	0	2	2	0	0	0	0	0	0
	23	8.6	1	1	0	0	2	4	2	0	0	0	2	4
	24	9.5	0	0	0	0	0	0	0	0	1	1	1	3
	25	8.5	0	1	0	0	0	1	0	0	0	0	2	2
	26	8.6	0	0	0	0	0	0	0	0	0	0	0	0
	27	9.1	0	0	0	0	0	0	2	0	1	0	0	3
	28	9.8	0	0	0	0	0	0	0	0	0	1	0	1
	29	8.1	0	0	1	2	0	3	0	0	0	0	0	0
	30	8.8	0	0	0	0	0	0	0	0	0	0	0	0
	31	8.5	0	0	0	0	0	0	2	0	0	1	0	3
	32	9.1	0	0	0	0	0	0	0	0	0	0	2	2
	33	9.5	0	0	0	0	0	0	0	0	0	0	1	1
	34	9.1	3	0	2	1	5	11	0	0	0	0	5	5
	35	9.5	0	0	0	0	0	0	0	0	0	0	0	0
	36	8.3	0	0	0	0	0	0	0	0	0	0	0	0
	37	8.5	0	0	1	1	0	2	0	0	1	0	2	3
	38	9	1	0	0	1	0	2	0	1	0	1	0	2
	39	8.5	1	0	0	0	2	3	0	0	1	4	4	9
	40	8.3	2	0	0	2	3	7	1	0	0	1	2	4
	41	8.7	0	0	0	0	1	1	0	0	0	0	2	2
	42	9.9	1	0	2	0	2	5	0	0	0	0	1	1
	43	8.4	0	0	0	0	0	0	0	0	0	0	0	0
	44	8.5	0	0	0	0	0	0	1	1	0	2	0	4
	45	8.8	0	0	0	0	0	0	0	0	0	0	0	0
	46	8.8	2	1	1	1	1	6	0	0	0	1	1	2
	47	9.2	0	0	0	1	0	1	1	1	0	0	2	4
	48	7.5	0	0	1	2	1	4	1	0	0	4	2	7
	49	7.5	0	0	0	0	0	0	1	0	0	0	1	2
	50	7.6	0	0	0	0	1	1	1	0	0	0	0	1
	51	7.3	1	0	0	2	6	9	1	1	1	4	6	13
	52	7.2	0	0	0	0	0	0	0	0	0	0	1	1
	53	7.8	0	1	0	0	0	1	0	0	0	0	0	0
	54	8	2	0	0	0	0	2	0	0	0	0	2	2
	55	7.5	1	0	1	1	2	5	0	0	1	0	5	6
	56	7.7	1	0	0	1	9	11	1	0	0	0	5	6
	57	7.4	0	0	2	1	0	3	1	1	0	1	0	3
	58	10.2	0	0	0	0	0	0	0	0	0	1	1	2
	59	11.3	0	0	1	1	0	2	0	1	0	3	1	5
	60	11.8	1	0	1	0	0	2	0	0	0	1	1	2
	61	11.2	0	0	0	0	0	0	0	0	0	0	0	0
	62	11.5	0	0	0	0	0	0	0	0	0	0	0	0
	63	11.5	1	1	2	1	4	9	0	0	0	0	0	0
	64	11.8	1	0	1	1	0	3	0	0	0	0	1	1
	65	10	3	2	0	1	3	9	0	0	0	0	0	0
	66	10	0	1	0	2	0	3	0	0	0	1	4	5
	67	10.4	0	0	1	1	0	2	1	0	0	0	1	2
	68	11.5	0	0	2	0	0	2	0	1	0	1	1	3
	69	11.6	0	0	0	0	0	0	0	0	0	1	0	1
	70	10.1	1	0	0	2	0	3	2	0	0	0	1	3
	71	10.1	1	1	0	0	0	2	2	0	0	2	4	8
	72	10.3	1	0	0	1	0	2	2	0	0	0	2	4
	73	10.1	1	0	0	0	0	1	0	0	0	2	2	4
	74	10.6	1	0	0	0	0	1	0	0	0	0	0	0
	75	10.1	1	0	0	0	0	1	0	0	0	0	0	0
	76	12.2	0	0	1	0	0	1	0	0	0	0	0	0
	77	10.7	2	2	5	0	0	9	0	0	0	0	0	0
	78	10.5	0	0	0	0	0	0	0	0	0	0	0	0
	79	11.5	0	0	0	0	0	0	0	0	0	0	0	0
	80	11.4	0	0	1	1	1	3	1	0	0	0	1	2
	81	10.7	0	0	0	0	1	1	5	1	2	1	2	11
	82	11.6	0	0	0	0	0	0	1	0	0	0	0	1
	83	10.4	2	0	2	0	0	4	0	0	0	0	0	0
	84	11	0	0	2	0	0	2	0	0	0	0	0	0
	85	10.8	0	0	0	0	0	0	0	0	0	0	0	0
	86	10	0	0	0	0	0	0	0	0	0	0	0	0
	87	10	0	0	0	0	0	0	3	0	0	0	2	5
	88	12.7	0	0	0	0	0	0	0	0	0	0	0	0
	89	12.1	0	1	1	0	2	4	1	0	0	0	0	1
	90	12.2	1	0	0	0	0	1	0	0	0	0	0	0
	91	13.9	0	0	1	0	0	1	0	0	0	0	1	1
	92	12.5	0	1	0	0	0	1	0	0	1	0	0	1
	93	12.2	0	0	0	0	0	0	0	0	0	0	0	0
	94	12.9	0	1	0	1	0	2	0	0	0	0	0	0
	95	12.5	0	0	0	0	0	0	0	0	0	0	0	0
	96	12	2	0	0	0	0	2	0	0	0	0	0	0
	97	12.4	0	0	0	0	0	0	0	0	0	1	0	1
	98	12.5	0	0	0	0	0	0	0	0	0	0	0	0
	99	12.5	0	0	0	0	0	0	0	2	0	0	0	2
	100	12.5	0	0	0	0	0	0	0	0	0	0	1	1
	Average	9.357	0.46	0.22	0.4	0.4	0.61	2.09	0.42	0.11	0.11	0.48	1.05	2.17
September	1	6.7	0	1	0	4	1	6	2	0	1	2	0	5
	2	4	5	1	1	4	3	14	3	1	0	2	1	7
	3	6.6	0	0	2	4	0	6	1	0	0	1	2	4
	4	4.2	1	0	0	1	2	4	4	0	0	0	0	4
	5	4.2	1	2	0	0	2	5	3	0	0	1	0	4
	6	4.4	5	1	1	3	2	12	1	0	0	0	0	1
	7	4.2	1	0	4	0	0	5	3	1	1	1	2	8
	8	4.7	2	1	2	1	3	9	1	0	0	0	0	1
	9	4.3	0	1	1	1	0	3	3	0	1	1	0	5
	10	4.2	0	0	0	0	0	0	3	0	0	0	3	6
	11	6	1	4	1	1	2	9	0	0	0	0	0	0
	12	6.5	1	1	0	0	2	4	0	1	0	1	1	3
	13	4.1	1	1	1	1	4	8	5	0	0	2	2	9
	14	4.2	0	2	0	1	0	3	2	2	0	3	4	11
	15	4.5	1	1	1	2	1	6	6	1	2	2	4	15
	16	6.5	2	0	0	0	1	3	6	0	0	1	0	7
	17	6.2	2	0	3	0	0	5	1	0	0	0	1	2
	18	4	1	0	0	1	3	5	4	0	2	2	1	9
	19	4	0	0	0	0	2	2	3	0	0	0	0	3
	20	4.7	3	0	1	1	2	7	1	0	0	1	2	4
	21	5.8	1	1	0	0	1	3	5	0	0	2	0	7
	22	3.4	2	1	1	1	3	8	2	0	2	1	0	5
	23	4.2	0	0	0	2	3	5	4	5	1	10	2	22
	24	6.5	0	5	2	5	5	17	10	2	0	0	1	13
	25	6	4	0	1	0	3	8	3	1	3	0	0	7
	26	4.2	0	0	0	0	1	1	4	0	0	2	1	7
	27	4.1	4	0	0	2	1	7	5	1	0	1	1	8
	28	4.2	0	0	0	3	0	3	3	0	1	0	1	5
	29	9.8	1	4	0	3	1	9	0	0	1	1	0	2
	30	8.5	0	1	1	0	1	3	0	0	0	1	0	1
	31	9.1	2	2	0	1	0	5	0	1	0	0	0	1
	32	9	2	0	0	0	0	2	1	0	0	0	0	1
	33	9.2	3	1	0	2	1	7	0	2	0	2	0	4
	34	8.9	0	0	0	2	4	6	0	0	2	1	0	3
	35	9	0	1	0	0	0	1	0	0	2	1	1	4
	36	8.1	2	0	1	1	0	4	1	0	0	1	1	3
	37	9.3	3	3	5	4	3	18	7	2	0	1	2	12
	38	9.3	0	0	2	0	1	3	1	2	0	0	1	4
	39	9.3	1	1	0	1	0	3	0	1	0	1	1	3
	40	8.8	1	0	5	0	4	10	8	1	1	2	1	13
	41	8.1	2	0	2	1	0	5	1	0	0	1	3	5
	42	9.2	0	1	0	0	5	6	1	4	0	2	5	12
	43	9.1	0	1	1	2	3	7	3	0	0	1	0	4
	44	9.5	2	1	1	1	2	7	1	1	0	1	3	6
	45	9.5	0	1	1	0	1	3	0	0	1	1	7	9
	46	8.4	5	0	1	1	4	11	2	1	2	1	0	6
	47	9.6	2	1	2	6	4	15	0	0	0	0	0	0
	48	8.3	0	0	2	0	0	2	0	0	0	0	0	0
	49	7.7	3	2	0	3	3	11	2	2	0	5	1	10
	50	7.8	2	1	1	0	2	6	5	0	0	3	1	9
	51	7	0	0	0	2	0	2	0	0	0	1	1	2
	52	7.6	2	0	2	1	1	6	1	1	0	2	1	5
	53	7	3	2	0	4	4	13	1	2	0	3	0	6
	54	7	0	2	3	2	0	7	0	0	1	0	0	1
	55	7	0	1	1	3	2	7	1	0	0	0	1	2
	56	7.7	2	2	2	0	3	9	3	2	0	7	1	13
	57	7.1	4	1	0	1	1	7	3	2	1	6	0	12
	58	7.5	0	0	0	4	3	7	3	2	1	3	1	10
	59	7.5	0	0	0	0	1	1	0	0	0	0	0	0
	60	7.1	0	0	0	3	4	7	4	0	0	0	6	10
	61	7.5	0	0	0	1	2	3	3	0	1	4	4	12
	62	7.5	1	0	0	0	2	3	3	1	1	0	0	5
	63	7	0	1	0	1	2	4	0	0	0	2	1	3
	64	7.3	0	0	0	0	0	0	0	1	1	9	1	12
	65	7	0	2	0	2	5	9	1	2	0	4	2	9
	66	10.4	0	0	0	0	0	0	1	0	0	0	0	1
	67	10.5	0	0	3	1	0	4	1	0	0	0	0	1
	68	11	3	0	2	2	0	7	0	3	1	0	0	4
	69	11.6	1	0	9	2	1	13	0	2	0	1	0	3
	70	11.3	0	0	0	0	0	0	0	0	0	0	0	0
	71	10.6	2	0	2	2	4	10	0	0	0	1	1	2
	72	10.7	0	0	0	3	2	5	1	0	1	1	0	3
	73	10	0	1	0	0	2	3	0	0	0	3	0	3
	74	11	0	0	1	0	1	2	2	2	0	1	0	5
	75	11.5	4	0	0	0	0	4	2	2	0	0	1	5
	76	10.4	0	1	0	1	1	3	2	1	0	0	0	3
	77	11.7	0	0	0	0	0	0	1	0	0	0	2	3
	78	11.6	0	1	6	1	4	12	0	1	0	1	1	3
	79	10.1	0	0	1	0	0	1	0	0	0	1	2	3
	80	10.1	0	0	1	0	0	1	0	0	0	1	1	2
	81	12.8	0	0	1	0	0	1	0	1	0	0	1	2
	82	12.3	0	0	0	0	1	1	1	2	0	0	0	3
	83	13	0	1	1	0	0	2	0	0	1	0	4	5
	84	12.7	0	0	0	3	0	3	0	0	0	0	0	0
	85	12.1	0	0	2	1	0	3	0	0	0	0	2	2
	86	13.8	0	1	0	0	3	4	0	0	0	0	1	1
	Average	7.90814	1.058	0.698	0.977	1.233	1.57	5.535	1.802	0.686	0.372	1.314	1.058	5.233
